# Supplementary material for: Field‐based individual plant phenotyping of herbaceous species by unmanned aerial vehicle
Source: Ecol Evol. 2020 Oct 19;10(21):12318–26. doi: 10.1002/ece3.6861 (PMC7664007; doi:10.1002/ece3.6861)
Supplement: Supplementary file 1 — Table S1 [file ECE3-10-12318-s001.xlsx]

## Sheet: UAV-based phenotyping
				16, May, 2017			31, May, 2017			4, June, 2017			12, June, 2017			16, June, 2017			29, June, 2017			3, July, 2017			7, July, 2017			10. July, 2017
	Response variables	Explanatory variables		L-R stat	d.f.	P-value	L-R stat	d.f.	P-value	L-R stat	d.f.	P-value	L-R stat	d.f.	P-value	L-R stat	d.f.	P-value	L-R stat	d.f.	P-value	L-R stat	d.f.	P-value	L-R stat	d.f.	P-value	L-R stat	d.f.	P-value
phenotype from 2-D data	CoverArea	Populations		3.4401	2	0.17906	13.663	2	0.001079	10.082	2	0.006468	9.7831	2	0.00751	10.429	2	0.005437	4.6619	2	0.0972	8.437	2	0.01472	4.9664	2	0.08348	1.594	2	0.45068
		Planting row		12.0178	5	0.03455	11.009	5	0.051204	9.901	5	0.078089	5.7932	5	0.32687	6.6724	5	0.24617	7.0048	5	0.2203	2.5134	5	0.77448	9.7149	5	0.08373	9.2495	5	0.09952
	MajorAxisLength	Populations		0.5985	2	0.74138	14.73	2	0.000633	3.4329	2	0.17971	6.3552	2	0.04168	6.7179	2	0.03477	7.4786	2	0.02377	3.4187	2	0.181	3.7951	2	0.1499	2.1647	2	0.3388
		Planting row		10.5509	5	0.06105	11.344	5	0.044977	9.5766	5	0.08816	3.5929	5	0.60938	4.3655	5	0.49807	7.3355	5	0.19686	3.4486	5	0.6312	7.7577	5	0.1701	6.5218	5	0.2587
	MinorAxisLength	Populations		10.4748	2	0.005314	10.564	2	0.005081	11.284	2	0.003547	6.5645	2	0.03754	7.2683	2	0.02641	5.0288	2	0.08091	8.877	2	0.01181	7.7441	2	0.02082	2.754	2	0.2523
		Planting row		9.1442	5	0.103449	13.263	5	0.021038	11.684	5	0.039377	7.8472	5	0.16486	9.0559	5	0.10685	8.9519	5	0.111	4.1643	5	0.52601	10.7878	5	0.05575	6.2175	5	0.2856
	Eccentricity	Populations		10.419	2	0.005465	2.4929	2	0.2875	7.7659	2	0.02059	0.08592	2	0.9579	0.49732	2	0.7798	3.6747	2	0.1592	0.8659	2	0.6486	6.517	2	0.03845	1.8668	2	0.3932
		Planting row		3.849	5	0.571358	2.5987	5	0.7616	4.881	5	0.43057	2.73854	5	0.7402	2.17486	5	0.8245	3.695	5	0.5941	7.5382	5	0.1836	6.8343	5	0.23326	3.6543	5	0.6002
	Orientation	Populations		0.24702	2	0.8838	4.6322	2	0.09866	4.7224	2	0.09431	1.1619	2	0.5594	1.2468	2	0.5361	4.1371	2	0.1264	0.05617	2	0.9723	1.4542	2	0.4833	2.1729	2	0.3374
		Planting row		2.842	5	0.7243	9.6145	5	0.08692	6.839	5	0.23289	6.0885	5	0.2977	6.6785	5	0.2457	1.6377	5	0.8966	3.12277	5	0.6811	2.4966	5	0.777	3.2045	5	0.6685
	ConvexArea	Populations		4.3219	2	0.11522	17.497	2	0.0001587	7.4751	2	0.02381	10.2407	2	0.005974	10.3188	2	0.005745	7.3807	2	0.02496	8.3217	2	0.01559	2.3029	2	0.3162	0.9567	2	0.6198
		Planting row		11.0959	5	0.04951	14.479	5	0.0128381	12.2295	5	0.03177	5.6796	5	0.338653	7.1487	5	0.209814	6.7058	5	0.24345	3.0845	5	0.68696	8.8555	5	0.115	9.5467	5	0.08915
	FilledArea	Populations		3.4401	2	0.17906	13.594	2	0.001117	9.6722	2	0.007938	9.6129	2	0.008177	10.3103	2	0.00577	4.7484	2	0.09309	8.3019	2	0.01575	4.7931	2	0.09103	1.5265	2	0.46615
		Planting row		12.0178	5	0.03455	11.001	5	0.051352	9.9503	5	0.076655	5.8308	5	0.323036	6.7674	5	0.23852	7.0061	5	0.22019	2.5581	5	0.76772	9.8062	5	0.08092	9.2541	5	0.09935
	EquivDiameter	Populations		3.678	2	0.15898	13.156	2	0.00139	9.9915	2	0.006767	9.7295	2	0.007714	10.3884	2	0.005549	5.4775	2	0.06465	8.3576	2	0.01532	4.9329	2	0.08488	1.5648	2	0.4573
		Planting row		12.753	5	0.02581	11.563	5	0.04128	10.8745	5	0.053925	6.3052	5	0.277645	7.1815	5	0.207487	7.9767	5	0.15753	2.7418	5	0.73972	9.8118	5	0.08075	9.1821	5	0.102
	Solidity	Populations		1.6635	2	0.4353	9.2864	2	0.009627	5.615	2	0.06035	25.6991	2	2.627e-06	29.7957	2	3.388e-07	25.9796	2	2.284e-06	13.3	2	0.001294	5.9562	2	0.05089	0.93855	2	0.6255
		Planting row		5.1682	5	0.3957	12.2914	5	0.031006	3.4978	5	0.62371	5.4385	5	0.3647	8.4213	5	0.1345	5.8159	5	0.3245	11.616	5	0.040439	2.4886	5	0.77821	2.93977	5	0.7093
	Extent	Populations		3.8829	2	0.1435	2.7464	2	0.2533	8.4425	2	0.01468	13.4971	2	0.001173	17.6344	2	0.0001482	16.5235	2	0.0002582	5.939	2	0.05133	7.6324	2	0.02201	1.1491	2	0.563
		Planting row		3.7948	5	0.5793	3.6709	5	0.5977	5.0683	5	0.4076	6.1141	5	0.295276	6.7493	5	0.239961	3.7373	5	0.58782	3.136	5	0.67902	4.6244	5	0.46341	3.0957	5	0.6852
	Perimeter	Populations		5.2577	2	0.07216	19.921	2	4.722e-05	3.3254	2	0.189626	10.219	2	0.006039	11.6781	2	0.002912	16.5257	2	0.0002579	10.6861	2	0.004781	0.4285	2	0.8071	0.1159	2	0.9437
		Planting row		9.1628	5	0.10275	12.225	5	0.03183	15.3214	5	0.009074	4.6817	5	0.455951	5.7601	5	0.330264	7.8675	5	0.16369	6.6321	5	0.249467	6.2472	5	0.2829	6.9029	5	0.228
	Roundness	Populations		2.2841	2	0.3192	18.012	2	0.0001227	3.3932	2	0.1833	18.6787	2	8.79e-05	25.9529	2	2.314e-06	22.9305	2	1.049e-05	6.7185	2	0.03476	0.6247	2	0.7317	0.3222	2	0.8512
		Planting row		4.1946	5	0.5218	9.728	5	0.0833192	5.5656	5	0.3508	6.4583	5	0.2641	7.3109	5	0.1985	1.7027	5	0.8886	7.7775	5	0.16893	3.2341	5	0.6639	3.9213	5	0.5608
phenotype from 3-D data	Height	Populations		23.8831	2	6.514e-06	14.132	2	0.0008536	13.247	2	0.001329	9.849	2	0.007266	9.2483	2	0.009812	4.856	2	0.08821	6.4855	2	0.03906	11.076	2	0.003935	17.979	2	0.0001247
		Planting row		7.2387	5	0.2035	11.919	5	0.0359161	18.555	5	0.002326	8.8395	5	0.115638	8.1162	5	0.149947	9.4901	5	0.09104	10.8807	5	0.0538	14.35	5	0.01353	14.35	5	0.0135327
	Volume	Populations		16.318	2	0.0002862	19.966	2	4.617e-05	15.732	2	0.0003835	13.174	2	0.001378	13.347	2	0.001264	8.2537	2	0.01613	14.239	2	0.0008091	12.383	2	0.0020472	8.6169	2	0.013454
		Planting row		11.107	5	0.0493012	26.692	5	6.548e-05	18.581	5	0.0022995	13.867	5	0.016475	12.54	5	0.028094	12.5967	5	0.02747	13.151	5	0.022002	22.435	5	0.0004326	16.144	5	0.006445
	Results of PERMANOVA			F-value	d.f.	P-value	F-value	d.f.	P-value	F-value	d.f.	P-value	F-value	d.f.	P-value	F-value	d.f.	P-value	F-value	d.f.	P-value	F-value	d.f.	P-value	F-value	d.f.	P-value	F-value	d.f.	P-value
	Outline	Pop.1 vs Pop.2		6.13505	1	0.0141397	2.87085	1	0.050299	4.93287	1	0.00661987	2.03304	1	0.118918	1.60291	1	0.193556	3.6362	1	0.0197596	4.68216	1	0.00711986	3.63643	1	0.0237795	3.30131	1	0.0382592
		Pop.2 vs Pop.3		2.52444	1	0.0842183	4.00072	1	0.0168397	1.17468	1	0.308874	2.01578	1	0.120138	2.21196	1	0.097838	1.62071	1	0.186736	6.02207	1	0.00177996	3.28177	1	0.0266395	1.88221	1	0.120418
		Pop.1 vs Pop.3		20.9152	1	5.99988e-05	8.55752	1	0.000319994	8.75405	1	0.000379992	6.09892	1	0.00407992	5.80855	1	0.00413992	4.23377	1	0.00955981	3.79871	1	0.0170397	5.33688	1	0.00357993	5.49379	1	0.00197996
