# Supplementary material for: Field‐based individual plant phenotyping of herbaceous species by unmanned aerial vehicle
Source: Ecol Evol. 2020 Oct 19;10(21):12318–26. doi: 10.1002/ece3.6861 (PMC7664007; doi:10.1002/ece3.6861)
Supplement: Supplementary file 2 — Table S2 [file ECE3-10-12318-s002.xlsx]

## Sheet: manual phenotyping
			13, May, 2017			1, June, 2017			13, June, 2017			30, June, 2017			13, July, 2017
	Response variables	Explanatory variables	L-R stat	d.f.	P-value	L-R stat	d.f.	P-value	L-R stat	d.f.	P-value	L-R stat	d.f.	P-value	L-R stat	d.f.	P-value
	Height	Populations	11.7861	2	0.002759	23.276	2	8.822e-06	14.3205	2	0.0007769	8.1274	2	0.01719	26.165	2	2.081e-06
		Planting row	2.7509	5	0.738329	13.3	5	0.02072	9.1815	5	0.10204	4.971	5	0.41943	12.025	5	0.03444
	Stem diameter	Populations	11.96	2	0.002528	10.763	2	0.004601	13.481	2	0.001182	4.433	2	0.10899	6.5266	2	0.03826
		Planting row	13.343	5	0.020366	10.952	5	0.052331	17.74	5	0.00329	12.758	5	0.02575	5.997	5	0.30651
