# Supplementary material for: Field‐based individual plant phenotyping of herbaceous species by unmanned aerial vehicle
Source: Ecol Evol. 2020 Oct 19;10(21):12318–26. doi: 10.1002/ece3.6861 (PMC7664007; doi:10.1002/ece3.6861)
Supplement: Supplementary file 3 — Table S3 [file ECE3-10-12318-s003.xlsx]

## Sheet: Sheet2
	Temperature, humidity, precipitation and solar radiation are average of hourly data collected from 8 a.m. to 10 a.m at ISAS. Velocity data is daily collected by Nerima station of Japan Meteorological Agency (nearest station from ISAS).
	date	R2	temperature (ﾟC)	humidity (%)	precipitation (mm)	solar radiation (KJ/m2)		average wind velocity (m/s)	maximum wind velocity (m/s)	maximum instantaneous velocity (m/s)
	2017-05-16	0.859	20.1033	55.7233	0	1442.33		1.1	2.5	6
	2017-05-30	0.85	26.1133	38.4533	0	2287.33		1	2.4	6.2
	2017-06-12	0.473	23.1083	47.0883	0	1864.83		1.9	4.4	9
	2017-06-29	0.856	23.1083	47.0883	0	1864.83		0.9	2.8	7.5
	2017-07-10	0.816	24.11	44.21	0	2005.67		1.4	3.5	9.7
